# Supplementary material for: Tamoxifen Derivatives Alter Retromer-Dependent Endosomal Tubulation and Sorting to Block Retrograde Trafficking of Shiga Toxins
Source: Toxins (Basel). 2021 Jun 15;13(6):424. doi: 10.3390/toxins13060424 (PMC8232625; doi:10.3390/toxins13060424)
Supplement: Supplementary file 1 [file toxins-13-00424-s001.zip]

Archive with 1 entries (1 files):
- toxins-1126214-supplementary.pdf
